# Supplementary material for: Biological Features and In Planta Transcriptomic Analyses of a Microviridae Phage (CLasMV1) in “Candidatus Liberibacter asiaticus”
Source: Int J Mol Sci. 2022 Sep 2;23(17):10024. doi: 10.3390/ijms231710024 (PMC9456138; doi:10.3390/ijms231710024)
Supplement: Supplementary file 1 [file ijms-23-10024-s001.zip]

Archive with 1 entries (1 files):
- ijms-1884215-supplementary.pdf
